# Supplementary material for: Overview of Ethnobotanical–Pharmacological Studies Carried Out on Medicinal Plants from the Serra da Estrela Natural Park: Focus on Their Antidiabetic Potential
Source: Pharmaceutics. 2024 Mar 25;16(4):454. doi: 10.3390/pharmaceutics16040454 (PMC11054966; doi:10.3390/pharmaceutics16040454)
Supplement: Supplementary file 1 [file pharmaceutics-16-00454-s001.zip]

Archive with 4 entries (4 files):
- Suplementery Table S3.pdf
- Suplementery Tables S1 (1).pdf
- Suplementery Tables S2 (1).pdf
- Suplementery Tables S4.pdf
